# Supplementary material for: An eco-epidemiological study of Morbilli-related paramyxovirus infection in Madagascar bats reveals host-switching as the dominant macro-evolutionary mechanism
Source: Sci Rep. 2016 Apr 12;6:23752. doi: 10.1038/srep23752 (PMC4828640; doi:10.1038/srep23752)
Supplement: Supplementary Table S1 [file srep23752-s2.xls]

## Sheet: Feuil1
Table S1. Description of sampled sites in Madagascar.
Site abbreviation code	Province	Site	Season	Elevation	Elevation (m)	Climate	Habitat	Latitude (°S)	Longitude (°E)
ANDA2	Toamasina	Outskirt of Andasibe, Mangarivotra, Ambany Atsinanana	Summer	Middle	900	Humid	Forestry	-18.91984	48.42044
AMB	Toliara	Grotte d'Ambanilia 3.7 km SSE Sarodrano	Summer	Low	0	Sub-arid	Cave	-23.53995	43.74605
ANDOK	Antsiranana	Parc National d'Ankarana, Grotte du troisième Canyon, along Andokotokana River	Winter	Low	50	Dry	Cave	-12.914170	49.05500
STAUG	Toliara	St Augustin, in Lycée Building	Summer	Low	5	Sub-arid	Building	-23.54930	43.75720
CGS	Antsiranana	Parc National d'Ankarana, Grotte des chauves-souris, 3 km NW Mahamasina	Winter	Low	120	Dry	Cave	-12.956317	49.11808
FAND	Fianarantsoa	Grotte de Fandanana, 4.1 km NE de Fandriana	Summer	High	1425	Sub-humid	Cave	-20.182983	47.38552
AMBT2	Antananarivo	Réserve Spéciale d'Ambohitantely, début sentier touristique	Winter	High	1550	Sub-humid	Forestry	-18.181167	47.28930
ANKPK	Mahajanga	Just outside the limit of Parc National de Bemaraha, Ankapoka	Winter	Low	120	Dry	Forestry	-19.04490	44.77350
ZAZA	Fianarantsoa	Zazafotsy	Summer	Low	750	Sub-humid	Building	-22.207080	46.36339
BELO	Toliara	Belo Tsiribihina, central hospital	Winter	Low	50	Dry	Building	-19.70040	44.54750
ANJOZ1	Antananarivo	Sous prefecture d'Anjozorobe, Forêt d'Antsahabe, Andohasahabe	Summer	High	1300	Sub-humid	Forestry	-18.410033	47.93678
ISALO3	Fianarantsoa	Parc National de l'Isalo, Ambinanindranohira, Andranomboalavo	Summer	Low	720	Sub-humid	Forestry	-22.485800	45.38680
BEEN	Mahajanga	Grotte de Beenta, 2 km W Mitsinjo	Winter	Low	100	Dry	Cave	-15.442510	46.90207
SAK2	Toliara	Sakaraha, near Direction des Eaux et forêts complex at edge of town	Winter	Low	480	Sub-arid	Building	-22.90900	44.52300
SAR	Toliara	Grotte de Sarodrano (sea cave)	Summer	Low	0	Sub-arid	Cave	-23.53000	43.73000
ITA	Toliara	Itampolo village	Winter	Low	5	Sub-arid	Building	-24.68431	43.94583
KIR1	Toliara	Kirindy village	Winter	Low	50	Sub-arid	Building	-20.06332	44.59679
ANDR	Fianarantsoa	Grotte d'Andranomilitra, west of Ihosy off RN7	Summer	Middle	950	Sub-humid	Cave	-22.385240	46.05601
ISALO2	Fianarantsoa	At the edge of Parc National of Isalo, 7.8 km N Ranohira, along Menamaty River	Summer	Middle	820	Sub-arid	Forestry	-22.548000	45.39900
MRFTT	Toliara	Marofototra, Tsarafototra FLM	Winter	Low	20	Sub-arid	Building	-20.30244	44.39807
SAK1	Toliara	Sakaraha, Direction des Eaux et forêts, Bureau chef de cantonnement	Winter	Low	480	Sub-arid	Building	-22.90946	44.52279
AMBT	Antananarivo	Réserve Spéciale d'Ambohitantely, Grotte des chauve-souris	Winter	High	1090	Sub-humid	Cave	-18.181167	47.28930
ANJOZ2	Antananarivo	Ambohibeloma, 3,2 km W Anjozorobe	Summer	High	1275	Sub-humid	Forestry	-18.408820	47.85168
BET	Toliara	Betioky Sud, new Lutheran church	Winter	Low	250	Sub-arid	Building	-23.71986	44.38350
IHO	Fianarantsoa	Ihosy, Bureau du chef de la Région	Summer	Low	720	Sub-arid	Building	-22.403360	46.12887
VOHI	Fianarantsoa	Vohiposa, CSB II	Summer	High	1270	Sub-humid	Building	-20.995980	47.16156
ANTNM	Mahajanga	Cascade d'Antanamarina	Winter	Low	100	Dry	Forestry	-15.576183	46.86928
MAH	Toliara	Mahabo, EPP de Mahabo	Winter	Low	70	Sub-arid	Building	-20.37770	44.66072
ANJHB	Mahajanga	Grotte d'Anjohibe, 3.7 km NE Antanamarina	Winter	Low	100	Dry	Cave	-15.538150	46.88598
KIR2	Toliara	0.8 km N Kirindy (village)	Winter	Low	50	Sub-arid	Building	-20.06222	44.60126
TSP	Toliara	Parc National de Tsimanampetsotsa, Grotte d'Andranoilovy	Winter	Low	50	Sub-arid	Cave	-24.05000	43.75000
ANJHK2	Mahajanga	Grotte d'Anjohikely 2, 1.6 km NE Antanamarina	Winter	Low	110	Dry	Cave	-15.558900	46.87750
ANK	Fianarantsoa	Commune rurale d'Ankily, west of Ihosy off RN7	Summer	Low	715	Sub-humid	Building	-22.385000	46.09556
MARFA	Toliara	Marofandilia (village), Ecole primaire	Winter	Low	20	Sub-arid	Building	-20.06743	44.65800
MAHA	Mahajanga	North of Mahajanga, Petite Plage	Summer	Low	10	Dry	Forestry	-15.667970	46.32205
ANJHK1	Mahajanga	Grotte d'Anjohikely (south entrance), 1.5 km NE Antanamarina	Winter	Low	100	Dry	Cave	-15.560883	46.87420
MAKI	Toliara	Grotte de Makis (Mikea), near Hotel la Mangrove on Toliara-St Augustin Road	Summer	Low	40	Sub-arid	Cave	-23.47211	43.77069
ANDA1	Toamasina	CEG Andasibe	Summer	Middle	920	Humid	Building	-18.92016	48.41768
ISALO1	Fianarantsoa	Parc National d'Isalo, 3.8 km NW de Ranohira, along Namaza River	Summer	Low	800	Sub-arid	Forestry	-22.540000	45.38000
ANDRO	Toliara	Grotte d'Androimpano, 4.2 km NE Itampolo (village), on old road to Ejeda	Winter	Low	110	Sub-arid	Cave	-24.48353	43.96328
AMBO	Mahajanga	Ambovondramanesy village near Berivotra, along RN4	Summer	Low	179	Dry	Forestry	-15.900000	46.58330
BEKO	Toliara	Grotte de Bekoaky, 9.4 km SSE Ankililaoka	Summer	Low	80	Sub-arid	Cave	-22.77300	43.72267
CROCO	Antsiranana	Parc National d'Ankarana, 2.2 km ESE Amboandriky, Grotte d'Ambatoharanana	Winter	Low	20	Dry	Cave	-12.988300	49.02170
BEK	Fianarantsoa	Parc National d'Isalo, Grotte de Bekapity	Summer	Middle	1000	Sub-humid	Cave	-22.633336	45.21808
ANTAN	Toliara	Antanandava, Eglise FLM 5.8 km NE Beroboka Sud	Winter	Low	40	Sub-arid	Building	-19.92973	44.60594
ANDRF	Antsiranana	Parc National d'Ankarana, Grotte d'Andrafiabe, 3.3 km ESE Andrafiabe	Winter	Low	50	Dry	Cave	-12.931667	49.06000
ANDRF2	Antsiranana	Parc National d'Ankarana, 2.6 km E Andrafiabe, in forest near Andrafiabe Cave	Winter	Low	50	Dry	Forestry	-12.931667	49.05667
TANA	Toliara	Grotte de Tanambao (Bishiko) 0.75 km E St Augustin	Summer	Low	10	Sub-arid	Cave	-23.54888	43.76740
TSMIF	Toliara	Tsimafana, CEG de Tsimafana	Winter	Low	50	Dry	Building	-19.72350	44.58432
ANJKK	Mahajanga	Parc National de Bemaraha, Anjohikinakina 15.5 km N Bekopaka	Winter	Low	130	Dry	Cave	-19.009900	44.76770
VINT	Toliara	Grotte de Vintane (Vintany), 4.1 km SE Itampolo	Winter	Low	25	Sub-arid	Cave	-24.70236	43.96372
AMBB	Antsiranana	Parc National d'Ankarana, Ambahibe Cave, 2 km W Mahamasina	Winter	Low	100	Dry	Cave	-12.967667	49.12052
