# Supplementary material for: An eco-epidemiological study of Morbilli-related paramyxovirus infection in Madagascar bats reveals host-switching as the dominant macro-evolutionary mechanism
Source: Sci Rep. 2016 Apr 12;6:23752. doi: 10.1038/srep23752 (PMC4828640; doi:10.1038/srep23752)
Supplement: Supplementary Table S2 [file srep23752-s3.xls]

## Sheet: Feuil1
Table S2. Number of species samples in each site. Numerator of individuals that tested positive for PVs over total number of individuals tested was detailed in sites with positive bats
Site abbreviation code	Species number	Paremballonura tiavato	Coleura kibomalandy	Hipposideros commersoni	Miniopterus aelleni	Miniopterus cf. ambohitrensis	Miniopterus gleni	Miniopterus griffithsi	Miniopterus griveaudi	Miniopterus mahafaliensis	Miniopterus majori	Miniopterus sororculus	Chaerephon atsinanana	Chaerephon leucogaster	Mops leucostigma	Mops midas	Mormopterus jugularis	Otomops madagascariensis	Eidolon dupreanum	Pteropus rufus	Rousettus madagascariensis	Paratriaenops furculus	Triaenops menamena	Hypsugo bemainty	Myotis goudoti	Neoromicia malagasyensis	Neoromicia matroka	Neoromicia robertsi	Pipistrellus cf. hesperidus	Pipistrellus hesperidus	Pipistrellus raceyi	Scotophilus marovaza
ANDA2	1																														1
AMB	1									10
ANDOK	1																		10
STAUG	2													9			1
CGS	1																				15
FAND	3										7	3													6
AMBT2	1																								2
ANKPK	1																				2
ZAZA	1																										2
BELO	2													17	5
ANJOZ1	2																										2	1
ISALO3	2																2									1
BEEN	2																					1	3
SAK2	2														2		2
SAR	3						1										1													2
ITA	1																5
KIR1	2													1																7
ANDR	2									7		1/3
ISALO2	4									1/7							1								1	1
MRFTT	3													1/2	7	4
SAK1	1															1/15
AMBT	1					1/19
ANJOZ2	1																1/20
BET	1																1/20
IHO	1																1/25
VOHI	2																1/25
ANTNM	6													1/9							11	2	2						8			1
MAH	2													1/30	4
ANJHB	5			1					1/16									12			20	1
KIR2	3																							2						1/2	2
TSP	3									1/29												6	9/12
ANJHK2	1								2/10
ANK	1																2/10
MARFA	1														2/14
MAHA	1													2/21
ANJHK1	1								2/26
MAKI	2			1													2/27
ANDA1	2												34				2/2
ISALO1	7			2						1/22		2					1/8		1				1		7
ANDRO	3							1														1	2/6
AMBO	1																			3/20
BEKO	7			4			1/4			2								3				1/3	1		1/3
CROCO	6		2/3		2		1/10		6									1							5
BEK	4			12			2/7			1		1/14
ANTAN	1														4/11
ANDRF	2								4/14																1
ANDRF2	4	2		5																			2/5		2/7
TANA	4			2						1/10								4/13					1/1
TSMIF	2													1/5	5/25
ANJKK	5				5				2/20									3/10			1				1/5
VINT	4							6		1							1/3						7/11
AMBB	3	4							7/24																1/11
