# Supplementary material for: An eco-epidemiological study of Morbilli-related paramyxovirus infection in Madagascar bats reveals host-switching as the dominant macro-evolutionary mechanism
Source: Sci Rep. 2016 Apr 12;6:23752. doi: 10.1038/srep23752 (PMC4828640; doi:10.1038/srep23752)
Supplement: Supplementary Table S3 [file srep23752-s4.xls]

## Sheet: Sheet1
							Genetic distances cutoff : 98%			Genetic distances cutoff : 90%
	UMRVs origin						Representative sequence	Clade number		Representative sequence	Clade number
Field number	Museum number	Accession number	Family	Species	Years	Island
SMG 17928	UADBA 33678	KU356298	Miniopteridae	Miniopterus griveaudi	2012	Madagascar	#	1		#	1
SMG 17490	UADBA 50205	KU356208	Molossidae	Mormopterus jugularis	2012	Madagascar	#	2			2
SMG 17252	FMNH 217986	KU356211	Miniopteridae	Miniopterus sororculus	2012	Madagascar	#	3
SMG 17244	FMNH 217978	KU356207	Molossidae	Mormopterus jugularis	2012	Madagascar	#	4
SMG 17156	FMNH 217946	KF928226	Molossidae	Mormopterus jugularis	2012	Madagascar	#	5		#
SMG 18207	UADBA 33685	KU356210	Miniopteridae	Miniopterus mahafaliensis	2013	Madagascar	#	6
SMG 17243	UADBA 32351	KU356209	Molossidae	Mormopterus jugularis	2012	Madagascar	#	7
SMG 18169	FMNH 222735	KU356212	Molossidae	Mormopterus jugularis	2013	Madagascar	#	8
SMG 18199	UADBA 33723	KU356295	Molossidae	Mormopterus jugularis	2013	Madagascar	#	9		#	3
SMG 17346	UADBA 50161	KU356294	Miniopteridae	Miniopterus mahafaliensis	2012	Madagascar
SMG 17767	UADBA 33010	KU356297	Miniopteridae	Miniopterus griveaudi	2012	Madagascar	#	10		#	4
SMG 17624	UADBA 32950	KU356296	Miniopteridae	Miniopterus griveaudi	2012	Madagascar	#	11		#	5
SMG 17467	FMNH 218072	KF928248	Rhinonycteridae	Triaenops menamena	2012	Madagascar	#	12			6
SMG 17434	UADBA 50331	KF928242	Rhinonycteridae	Triaenops menamena	2012	Madagascar
SMG 17461	FMNH 218068	KF928247	Rhinonycteridae	Triaenops menamena	2012	Madagascar	#	13		#
SMG 17415	FMNH 218540	KF928238	Rhinonycteridae	Triaenops menamena	2012	Madagascar
SMG 17912	FMNH 221435	KU356232	Molossidae	Otomops madagascariensis	2012	Madagascar	#	14
SMG 17410	UADBA 50147	KU356231	Rhinonycteridae	Triaenops menamena	2012	Madagascar	#	15
SMG 17822	UADBA 32985	KF928262	Rhinonycteridae	Triaenops menamena	2012	Madagascar	#	16		#	7
SMG 17820	FMNH 221309	KF928261	Rhinonycteridae	Triaenops menamena	2012	Madagascar
SMG 17465	FMNH 218070	KU356226	Rhinonycteridae	Triaenops menamena	2012	Madagascar	#	17		#	8
SMG 17231	UADBA 32383	KF928232	Rhinonycteridae	Triaenops menamena	2012	Madagascar	#	18
SMG 17562	FMNH 218128	KF928253	Molossidae	Mops leucostigma	2012	Madagascar	#	19		#	9
SMG 17454	UADBA 50337	KF928244	Rhinonycteridae	Triaenops menamena	2012	Madagascar
SMG 17449	UADBA 50336	KF928243	Rhinonycteridae	Triaenops menamena	2012	Madagascar
SMG 17433	UADBA 50330	KF928241	Rhinonycteridae	Triaenops menamena	2012	Madagascar
SMG 17548	UADBA 50231	KU356244	Molossidae	Mops leucostigma	2012	Madagascar
SMG 17460	FMNH 218067	KF928246	Rhinonycteridae	Triaenops menamena	2012	Madagascar
SMG 17457	FMNH 218064	KF928245	Rhinonycteridae	Triaenops menamena	2012	Madagascar
SMG 17417	FMNH 218057	KF928239	Rhinonycteridae	Triaenops menamena	2012	Madagascar
SMG 17413	FMNH 218054	KF928236	Rhinonycteridae	Triaenops menamena	2012	Madagascar
SMG 17412	UADBA 50149	KF928235	Rhinonycteridae	Triaenops menamena	2012	Madagascar
SMG 17504	UADBA 50257	KU356247	Molossidae	Mops midas	2012	Madagascar
SMG 17890	FMNH 221446	KU356248	Miniopteridae	Miniopterus griveaudi	2012	Madagascar
SMG 17563	FMNH 218120	KU356249	Molossidae	Chaerephon leucogaster	2012	Madagascar
SMG 17414	FMNh 218055	KF928237	Rhinonycteridae	Triaenops menamena	2012	Madagascar	#	20
SMG 17407	UADBA 50144	KF928233	Rhinonycteridae	Triaenops menamena	2012	Madagascar	#	21
SMG 17418	FMNH 218058	KF928240	Rhinonycteridae	Triaenops menamena	2012	Madagascar
SMG 17408	UADBA 50145	KF928234	Rhinonycteridae	Triaenops menamena	2012	Madagascar	#	22		#	10
SMG 17919	FMNH 221437	KF928264	Vespertilionidae	Myotis goudoti	2012	Madagascar	#	23		#	11
SMG 17186	UADBA 32380	KU356213	Rhinonycteridae	Paratriaenops furculus	2012	Madagascar	#	24		#	12
SMG 17879	FMNH 221424	KU356265	Miniopteridae	Miniopterus manavi	2012	Madagascar	#	25		#	13
SMG 17569	UADBA 50239	KU356263	Molossidae	Mops leucostigma	2012	Madagascar
SMG 17795	UADBA 33023	KU356264	Miniopteridae	Miniopterus griveaudi	2012	Madagascar
SMG 18271	FMNH 222715	KU356253	Molossidae	Mormopterus jugularis	2013	Madagascar
SMG 17727	FMNH 221387	KU356262	Molossidae	Chaerephon leucogaster	2012	Madagascar
SMG 17614	UADBA 32940	KU356261	Miniopteridae	Miniopterus griveaudi	2012	Madagascar
SMG 18264	FMNH 222711	KU356260	Molossidae	Mormopterus jugularis	2013	Madagascar
SMG 17296	FMNH 217997	KU356258	Molossidae	Chaerephon leucogaster	2012	Madagascar
SMG 17957	UADBA 50247	KF928265	Molossidae	Mops leucostigma	2012	Madagascar
SMG 17370	UADBA 50173	KU356259	Miniopteridae	Miniopterus gleni	2012	Madagascar
SMG 17268	UADBA 32397	KU356257	Pteropodidae	Pteropus rufus	2012	Madagascar
SMG 17234	UADBA 32363	KU356255	Miniopteridae	Miniopterus mahafaliensis	2012	Madagascar
SMG 17166	FMNH 217954	KU356254	Miniopteridae	Miniopterus gleni	2012	Madagascar
SMG 17144	UADBA 32341	KF928225	Molossidae	Mormopterus jugularis	2012	Madagascar
SMG 17695	FMNH 221419	KU356268	Miniopteridae	Miniopterus griveaudi	2012	Madagascar
SMG 17808	UADBA 32994	KU356256	Vespertilionidae	Myotis goudoti	2012	Madagascar
SMG 17572	FMNH 218129	KF928255	Vespertilionidae	Pipistrellus hesperidus	2012	Madagascar
SMG 17276	FMNH 221290	KU356266	Pteropodidae	Pteropus rufus	2012	Madagascar
SMG 17274	UADBA 32400	KU356270	Pteropodidae	Pteropus rufus	2012	Madagascar
SMG 17568	UADBA 50238	KF928254	Molossidae	Mops leucostigma	2012	Madagascar
SMG 17750	UADBA 32992	KU356272	Vespertilionidae	Myotis goudoti	2012	Madagascar
SMG 17381	UADBA 50166	KU356274	Miniopteridae	Miniopterus sororculus	2012	Madagascar
SMG 18222	UADBA 33732	KU356276	Molossidae	Mormopterus jugularis	2013	Madagascar
SMG 17769	UADBA 33012	KU356275	Miniopteridae	Miniopterus griveaudi	2012	Madagascar
SMG 17774	UADBA 33017	KU356271	Miniopteridae	Miniopterus griveaudi	2012	Madagascar	#	26
SMG 17367	UADBA 50170	KU356278	Miniopteridae	Miniopterus gleni	2012	Madagascar	#	27		#	14
SMG 17358	FMNH 218022	KU356277	Molossidae	Mormopterus jugularis	2012	Madagascar
SMG 17446	UADBA 50151	KU356282	Miniopteridae	Miniopterus mahafaliensis	2012	Madagascar	#	28		#	15
SMG 17426	UADBA 50183	KU356283	Miniopteridae	Miniopterus mahafaliensis	2012	Madagascar	#	29		#	16
SMG 17801	FMNH 221346	KU356280	Miniopteridae	Miniopterus griveaudi	2012	Madagascar	#	30
SMG 17680	FMNH 221411	KU356279	Miniopteridae	Miniopterus griveaudi	2012	Madagascar				#	17
SMG 17980	UADBA 33652	KU356281	Molossidae	Chaerephon leucogaster	2012	Madagascar	#	31
SMG 17753	FMNH 221337	KU356285	Miniopteridae	Miniopterus griveaudi	2012	Madagascar	#	32		#	18
SMG 17802	FMNH 221347	KU356287	Miniopteridae	Miniopterus griveaudi	2012	Madagascar
SMG 17773	UADBA 33016	KU356288	Miniopteridae	Miniopterus griveaudi	2012	Madagascar
SMG 17770	UADBA 33013	KU356286	Miniopteridae	Miniopterus griveaudi	2012	Madagascar
SMG 17589	FMNH 218141	KF928256	Molossidae	Chaerephon leucogaster	2012	Madagascar
SMG 17799	FMNH 221344	KU356290	Miniopteridae	Miniopterus griveaudi	2012	Madagascar	#	33		#	19
SMG 17752	FMNH 221336	KU356289	Miniopteridae	Miniopterus griveaudi	2012	Madagascar
SMG 17836	FMNH 221312	KU356292	Emballuronidae	Coleura kibomalandy	2012	Madagascar	#	34		#	20
SMG 17812	UADBA 32998	KU356291	Vespertilionidae	Myotis goudoti	2012	Madagascar
SMG 17835	FMNH 221311	KU356293	Emballuronidae	Coleura kibomalandy	2012	Madagascar	#	35		#	21
SMG 17558	FMNH 218124	KF928251	Molossidae	Mops leucostigma	2012	Madagascar	#	36		#	22
SMG 17557	FMNH 218123	KF928250	Molossidae	Mops leucostigma	2012	Madagascar
SMG 17165	UADBA 32385	KF928227	Vespertilionidae	Myotis goudoti	2012	Madagascar
SMG 17547	UADBA 50230	KU356203	Molossidae	Mops leucostigma	2012	Madagascar
SMG 17559	FMNH 218125	KF928252	Molossidae	Mops leucostigma	2012	Madagascar
SMG 17694	FMNH 221418	KU356205	Miniopteridae	Miniopterus griveaudi	2012	Madagascar
SMG 17545	FMNH 218114	KU356216	Molossidae	Mops leucostigma	2012	Madagascar	#	37		#	23
SMG 17544	FMNH 218113	KF928249	Molossidae	Mops leucostigma	2012	Madagascar
#N/A
SMG 17197	UADBA 32321	KF928229	Molossidae	Otomops madagascariensis	2012	Madagascar	#	38		#	24
SMG 17913	FMNH 221436	KF928263	Molossidae	Otomops madagascariensis	2012	Madagascar
SMG 17840	UADBA 33029	KU356221	Miniopteridae	Miniopterus gleni	2012	Madagascar
SMG 17204	UADBA 32328	KF928230	Molossidae	Otomops madagascariensis	2012	Madagascar
SMG 17196	FMNH 217924	KF928228	Molossidae	Otomops madagascariensis	2012	Madagascar
SMG 17298	FMNH 217999	KU356223	Molossidae	Chaerephon leucogaster	2012	Madagascar
SMG 17910	UADBA 33642	KU356224	Molossidae	Otomops madagascariensis	2012	Madagascar
SMG 17206	UADBA 32330	KF928231	Molossidae	Otomops madagascariensis	2012	Madagascar	#	39
