# Supplementary material for: An eco-epidemiological study of Morbilli-related paramyxovirus infection in Madagascar bats reveals host-switching as the dominant macro-evolutionary mechanism
Source: Sci Rep. 2016 Apr 12;6:23752. doi: 10.1038/srep23752 (PMC4828640; doi:10.1038/srep23752)
Supplement: Supplementary Table S4 [file srep23752-s5.xls]

## Sheet: Sheet1
Table S6. Paramyxovirus sequences data set. Virus designation, Genbank accession numbers, associated host, location and years of detection are presented for paramyxovirus sequences used in this study.
	Paramyxoviridae genera	Designation	Genbank accession number	Host	Location	Year
	Aquaparamyxovirus	AquaPV	EF646380	Salmon	Norway	1995
	Avulavirus and Avulavirus-Related	APMV1	JX119193	Chicken	Dominican Republic	2008
		APMV2	HM159993	Chicken	United Kingdom	2006
		APMV2	EU338414	Chicken	USA	1956
		APMV2	HM159994	Duck	Kenya	1980
		APMV2	HM159995	Finch	United Kingdom	1973
		APMV3	EU782025	Turkey	USA	1968
		APMV4	JX987283	Duck	USA	2010
		APMV4	JX133079	Egyptian Goose	South Africa	2010
		APMV4	KC439346	Duck	China	2012
		APMV4	EU877976	Duck	South Korea	2006
		APMV4	JN571485	Duck	Belgium	2007
		APMV5	GU206351	Parrot	Japan	1974
		APMV6	AB759118	Stint	Japan	2008
		APMV6	GQ406232	Duck	Italy	2007
		APMV6	EU622637	Duck	Hong Kong	1977
		APMV6	JN571486	Duck	Belgium	2007
		APMV6	EF569970	Goose	Russia	2003
		APMV7	FJ231524	Dove	USA	1975
		APMV8	JX901129	Duck	Japan	1978
		APMV8	FJ215863	Goose	USA	1976
		APMV9	EU910942	Duck	USA	1978
		APMV10	HM147142	Penguin	Falkland Islands	2007
		APMV11	JQ886184	Common Snipe	France	2010
		APMV12	KC333050	Dabbling Duck	Italy	2005
		NDV	KJ769262	Peafowl	India	2012
		NDV	KJ636208	Chicken	India	1998
		NDV	GU978777	Chicken	USA	1948
		NDV	GQ288380	Duck	USA	1986
		NDV	GQ288378	Duck	USA	1987
		NDV	GQ918280	Gull	Sweden	1994
		NDV	JX443519	Avian	China	1996
		NDV	HM125898	Duck	China	2004
		NDV	KC894391	Duck	China	2011
		NDV	HQ266602	Chicken	Madagascar	2008
		NDV	HQ266603	Chicken	Madagascar	1992
		NDV	GU187941	Chicken	India	1987
		NDV	FJ751919	Chicken	China	1985
		NDV	FJ751918	Chicken	China	1979
		NDV	JF966386	Chicken	Mali	2007
		NDV	JF966387	Chicken	Mali	2009
		NDV	GU585905	Chicken	Sweden	1997
		NDV	KF740478	Avian	India	2003
		NDV	KM056344	Chicken	India	2013
		NDV	JX393313	Mosquito	Indonesia	1979
		NDV	JN800306	Poultry	Peru	2008
		NDV	JX854452	Pheasant	Pakistan	2011
		NDV	JN986837	Chicken	Netherlands	1993
		NDV	JF343538	Chicken	China	2003
		NDV	KC542908	Chicken	China	2011
		NDV	KC542912	Chicken	China	2012
		NDV	KC542911	Chicken	China	2012
		NDV	JN986838	Chicken	South Africa	2004
		NDV	JN599167	Penguin	China	1999
		NDV	KJ600786	Duck	China	2009
		NDV	JN618348	Chicken	China	1997
		NDV	KJ782375	Goose	China	1997
		NDV	JF827027	Pigeon	Russia	2009
		NDV	JF827026	Pigeon	Russia	2005
		NDV	KC013038	Pigeon	USA	2008
		NDV	GQ429293	Dove	Italy	2000
		NDV	KM374059	Pigeon	China	2013
		NDV	FJ766530	Pigeon	China	2007
		NDV	KM374057	Pigeon	China	2012
		NDV	HQ839733	Chicken	Sweden	1995
		NDV	FJ766529	Chicken	China	1997
		NDV	KF767466	Chicken	Belize	2008
		NDV	KJ577136	Chicken	Mexico	1973
		NDV	JQ247691	Chicken	USA	1971
		NDV	JQ013039	Teal	France	2010
		NDV	KJ607171	Peafowl	China	2013
		NDV	JN688865	Goose	China	2009
		NDV	JF893453	Duck	China	2007
		PPMV1	KJ607163	Pigeon	China	2004
		PPMV1	GQ429292	Pigeon	Ireland	1996
		PPMV1	JX901109	Columba	Belgium	1998
	Henipavirus and Henipavirus-Related	HeV	HM044321	Horse	Australia	2007
		HeV	HM044318	Horse	Australia	2006
		HeV	JN255800	Bat	Australia	2009
		HeV	JN255806	Horse	Australia	2009
		HeV	HM044319	Horse	Australia	2007
		HeV	HM044320	Horse	Australia	2008
		NiV	JN808857	Homo sapiens	Bangladesh	2008
		NiV	AY988601	Homo sapiens	Bangladesh	2004
		NiV	FJ513078	Homo sapiens	India	2007
		Cedar virus	JQ001776	Bat	Australia	2009
		Mojiang virus	KF278639	Rattus rattus	China	2012
	Metapneumovirus	aMPV	FJ977568	Turkey	USA	2009
		aMPV	HG934338	Duck	France	1999
		aMPV	KC915036	Duck	China	2011
		aMPV	DQ009484	Goose	USA	2001
		aMPV	HG934339	Turkey	France	1985
		aMPV	JF424833	Turkey	Italy	2003
		hMPV	KC562241	Human	Australia	2003
		hMPV	KC403978	Human	Australia	2004
		hMPV	KJ627403	Human	Peru	2009
		hMPV	KJ627382	Human	Peru	2011
		hMPV	KC562233	Human	Australia	2003
		hMPV	FJ168779	Human	Netherlands	2000
		hMPV	KC403981	Human	Australia	2003
		hMPV	KJ627427	Human	Peru	2012
		hMPV	KC403974	Human	USA	1991
		hMPV	KJ627431	Human	Peru	2009
		hMPV	KJ627383	Human	Peru	2008
		hMPV	AY525843	Human	Netherlands	1999
		hMPV	KC562232	Human	USA	2001
		hMPV	HM197719	Gorilla	Rwanda	2008
		hMPV	KC562244	Human	USA	1983
		hMPV	FJ168778	Human	Netherlands	1994
		hMPV	JN184400	Human	USA	1994
		hMPV	KC403973	Human	USA	1982
	Morbillivirus and Morbillivirus-Related	CDV	KM926612	Fitchew	China	1992
		CDV	HM063009	Mink	Kazakhstan	1989
		CDV	KM280689	Dog	Uruguay	2012
		CDV	EU716337	Dog	USA	2004
		CDV	HM852904	Monkey	China	2008
		CDV	KJ994343	Raccoon	China	2013
		CDV	KJ848781	Dog	China	2014
		CDV	KC427278	Mink	China	2008
		CDV	KJ466106	Raccoon	China	2012
		CDV	JN896331	Dog	China	2010
		CDV	KF914669	Dog	Italy	2013
		FmoPV	JQ411014	Cat	Hong Kong	2009
		FmoPV	AB924122	Cat	Japan	2013
		FmoPV	JQ411016	Cat	China	2010
		MeV	JN635411	Human	USA	2009
		MeV	FJ161211	Human	China	2006
		MeV	KC164758	Human	Italy	2011
		MeV	HM439386	Human	Sudan	1997
		MeV	JN635408	Human	USA	2005
		MeV	JN635406	Human	USA	2008
		MeV	JN635409	Human	USA	2004
		MeV	GQ376026	Human	Japan	1999
		MeV	AB481087	Human	Japan	1989
		MeV	JN635403	Human	USA	2009
		MeV	JN635407	Human	USA	2007
		MeV	JN635404	Human	USA	2009
		MeV	KJ018971	Human	Canada	2010
		MeV	KJ410048	Human	Germany	2013
		MeV	JN635410	Human	USA	2003
		PDV	KC802221	Seal	Netherlands	1988
		PPRV	KM463083	Goat	Kenya	2011
		PPRV	KJ867543	Goat	Uganda	2012
		PPRV	KJ867540	Goat	Ethiopia	1994
		PPRV	KJ867545	Dorcas gazelle	United Arab Emirates	1986
		PPRV	EU267273	Goat	Cote d'Ivoire	1989
		PPRV	KM212177	Goat	Senegal	2013
		PPRV	KJ466104	Sheep	Ghana	2010
		PPRV	EU267274	Goat	Nigeria	1976
		PPRV	KC594074	Goat	Morocco	2008
		PPRV	KJ867541	Goat	Ethiopia	2010
		PPRV	KF727981	Goat	India	1996
		PPRV	KM091959	Goat	China	2013
		PPRV	KP260624	Goat	China	2014
		PPRV	JF939201	Goat	China	2007
		PPRV	KJ867542	Goat	India	1996
	Pneumovirus	CnPnV	KF015281	Dog	Italy	2012
		hRSV	KJ723477	Human	USA	1991
		hRSV	KF640637	Human	United Kingdom	2005
		hRSV	KF826859	Human	Italy	2009
		hRSV	KJ723478	Human	USA	1982
		hRSV	KJ723489	Human	USA	1990
		hRSV	KF826838	Human	Argentina	2006
		hRSV	FJ948820	Human	Netherlands	1999
		hRSV	KJ723488	Human	USA	1981
		hRSV	KJ627663	Human	USA	2003
		hRSV	JQ901448	Human	Netherlands	2001
		PVM	AY729016	Mice	USA	1939
		PVM	AY743909	Mice	USA	1939
	Respirovirus	hPIV3	KJ672604	Human	Peru	2007
		hPIV3	KF530234	Human	Mexico	2005
		hPIV3	FJ455842	Human	China	2003
		hPIV3	AB736166	Baboon	Zambia	2011
		hPIV3	KF530226	Human	Australia	2007
		hPIV3	KF530247	Human	USA	2006
		hPIV3	KF687336	Human	South Africa	2007
		hPIV3	HQ530153	Cattle	China	2008
		hPIV3	JX969001	Cattle	South Korea	2012
		SA10	HM583801	Monkey	South Africa	1963
	Rubulavirus and Rubulavirus-Related	BatPV	HQ660095	Bats	Congo	2009
		hPIV4	KF878965	Human	Australia	2008
		hPIV4	EU627591	Human	Canada	2004
		MPRV	EF095490	Sturminia lilium	Brazil	1979
		MuV	JX287388	Human	USA	2010
		MuV	KF481689	Human	Croatia	2012
		MuV	AF280799	Monkey	UK	1996
		MuV	FJ556896	Human	China	2005
		MuV	EU370206	Human	Croatia	1998
		MuV	AY309060	Human	Korea	1998
		MuV	FJ375178	Human	Canada	1996
		MuV	FJ375177	Human	Canada	1987
		PIV4	KC237065	Dog	South Korea	2008
		PIV5	KC237063	Dog	South Korea	2009
		PIV5	JQ743318	Monkey	USA	1964
		PIV5	KC852177	Swine	South Korea	2011
		PIV5	JQ743322	Human	United Kingdom	1980
		Achimota virus	JX051319	Bat	Ghana	2010
		Menangle virus	JX112711	Bat	Australia	2009
		Sosuga virus	KF774436	Human	Uganda	2012
		Teviot virus	KP271123	Bat	Australia	2011
		Tioman virus	AF298895	Bat	Malaysia	2002
		Tuhoko virus	GU128080	Bat	China	2005
	Unclassified Morbillivirus-related, Jeilong group	Beilong virus	DQ100461	Putative rodent origin	China	1998
		Tailam virus	JN689227	Rattus andamanensis	China	2009
		J virus	NC007454	Mus musculus	Australia	1972
	Unclassified Paramyxovirinae	Mossman virus	AY286409	Rattus leucopus	Australia	1970
		Nariva virus	FJ362497	Zygodontomys brevicauda	Trinidad Tobago	1962
		Salem virus	JQ697837	Horse	USA	1992
		Tupaia virus	AF079780	Tupaia belangeri	China	1978
